# Supplementary material for: Alternatives in Education—Evaluation of Rat Simulators in Laboratory Animal Training Courses from Participants’ Perspective
Source: Animals (Basel). 2021 Dec 5;11(12):3462. doi: 10.3390/ani11123462 (PMC8698197; doi:10.3390/ani11123462)
Supplement: Supplementary file 1 [file animals-11-03462-s001.zip]

Archive with 2 entries (2 files):
- Table S1_Animals_revised_27.11.21.pdf
- Table S2_Animals_28.10.21.pdf
